# Supplementary material for: Bacteria-responsive programmed self-activating antibacterial hydrogel to remodel regeneration microenvironment for infected wound healing
Source: Natl Sci Rev. 2024 Jan 30;11(4):nwae044. doi: 10.1093/nsr/nwae044 (PMC10911815; doi:10.1093/nsr/nwae044)
Supplement: nwae044_Supplemental_Files [file nwae044_supplemental_files.zip]

Archive with 2 entries (2 files):
- Movie_1.mp4
- Supplementary data.pdf
